# Supplementary material for: Hypothermia Does Not Boost the Neuroprotection Promoted by Umbilical Cord Blood Cells in a Neonatal Hypoxia-Ischemia Rat Model
Source: Int J Mol Sci. 2022 Dec 23;24(1):257. doi: 10.3390/ijms24010257 (PMC9820288; doi:10.3390/ijms24010257)
Supplement: Supplementary file 1 [file ijms-24-00257-s001.zip]

Archive with 1 entries (1 files):
- ijms-2029587-Supplementary Material.xlsx
