# Supplementary material for: Hypothermia Does Not Boost the Neuroprotection Promoted by Umbilical Cord Blood Cells in a Neonatal Hypoxia-Ischemia Rat Model
Source: Int J Mol Sci. 2022 Dec 23;24(1):257. doi: 10.3390/ijms24010257 (PMC9820288; doi:10.3390/ijms24010257)
Supplement: Supplementary file 1 [file ijms-24-00257-s001.zip › ijms-2029587-Supplementary Material.xlsx]

## Sheet: Source Data
	Table S1 - Experimental groups' charaterization regarding sex distribution and average weight, in grams, at postnatal day 10 (P10).
	Group	Females (N)	Males (N)	Weight P10 (g; mean ± SEM)
	Control	7	10	21.53 ± 0.67
	HIE	11	11	19.11 ± 0.75
	HIE+HT	11	11	20.47 ± 0.68
	HIE+UCBC	7	11	20.06 ± 0.37
	HIE+HT+UCBC	11	10	18.76 ± 0.45
	Table S2 - Number of animals used in HTe study and calculated mortality rate.
	Total No. Animals		100
	Total No. Females		47
	Total No. Males		53
	Total No. Animals HIE model		83
	Total No. Deceased Animals		12
	Mortality Rate (%)		0.144578
	Table S3 - Optimization of the hypothermia protocol. Measurement of the internal body temperature of rat pups during 4 hours after placing in a chamber at 27 ºC.
	Time Elapsed (minuntes)	Animal 1	Animal 2	Animal 3
	15	32	32.3	31.9
	30	31.9	32	31.8
	45	32.2	32.2	32
	60	31.9	31.8	31.8
	75	32.3	32	31.9
	90	32.2	31.9	31.8
	105	32.1	31.8	31.7
	120	31.6	31.9	31.9
	135	31.5	31.7	31.6
	150	31.9	31.6	31.8
	165	32	31.8	31.8
	180	31.8	31.9	31.9
	195	31.9	31.7	32
	210	31.7	31.9	31.8
	225	31.8	31.8	31.9
	240	31.9	31.8	31.9
	Table S4 - Rat pup's weight measured at P10 before unilateral common carotid artery occlusion.
	Control	HIE	HIE+HT	HIE+UCBC	HIE+HT+UCBC
	19	20	20	19	19
	19	17	19	19	17
	20	18	20	18	19
	27	19	19	17	17
	26	26	25	19	19
	26	24	25	19	21
	18	26	26	21	20
	20	18	22	21	19
	20	18	19	22	20
	21	17	16	20	19
	24	17	21	22	22
	22	17	23	21	19
	22	22	19	20	19
	19	16	18	22	21
	22	17	19	23	17
	19	21	19	19	15
	22	19	18	20	16
		15		19
		16
	Table S5 - Ipsilesional brain tissue loss in percentage. An asterisk (*) indicates a removed outlier identified by Grubbs' analysis.
	Ipsilesional brain tissue loss (%)
	Control	HIE	HIE+HT	HIE+UCBC	HIE+HT+UCBC
	-0.52	53.08	38.06	28.78	-0.65
	-2.76	41.88	19.49*	34.8	29.66
	0.72	54.92	36.22	31.46	63.86
	0.51	46.39	36.27	43.76	33.09
	-7.06	32.24	36.25	22.93	4.59
	0.81	61.12	34.93	4.82	12.96
					31.8
	Table S6 - GFAP mean intensity levels.
	Control	HIE	HIE+HT	HIE+UCBC	HIE+HT+UCBC
	24.113	68.542	61.325	42.47	56.204
	22.366	78.243	87.713	58.755	48.345
	19.522	56.501	44.955	53.783	65.546
	19.517	71.256	70.078	48.813	51.241
	17.349	72.968	71.462	26.788	60.28
	15.32	75.466	82.169	33.569	28.273
				35.99	28.728
	Table S7 - GFAP integrated density levels.
	Control	HIE	HIE+HT	HIE+UCBC	HIE+HT+UCBC
	146876	8.29333e+06	6.5799e+06	447598	7.07427e+06
	148491	9.95748e+06	6.48106e+06	4.48389e+06	3.31297e+06
	290258	7.93305e+06	3.93354e+06	2.35384e+06	4.5356e+06
	222063	5.72112e+06	3.86501e+06	1.83066e+06	3.93782e+06
	112161	5.72347e+06	8.79719e+06	407016	3.92857e+06
	251310	7.10705e+06	7.7988e+06	892833	471020
				2.1444e+06	425188
	Table S8 - Iba-1 mean intensity levels. An asterisk (*) indicates a removed outlier identified by Grubbs' analysis.
	Control	HIE	HIE+HT	HIE+UCBC	HIE+HT+UCBC
	11.126	21.571	20.174	12.63	18.05
	12.849	12.85*	19.992	18.544	13.993
	12.366	19.835	21.898	12.146	13.973
	12.161	22.941	19.882	13.672	16.192
	12.771	20.344	17.626	12.326	14.889
	13.027	22.29	17.551	12.079	11.995
				16.361	11.227
	Table S9 - Iba-1 integrated density levels.
	Control	HIE	HIE+HT	HIE+UCBC	HIE+HT+UCBC
	55214.2	3.87173e+06	2.39079e+06	83546.7	937928
	90843.1	475318	2.32491e+06	1.08194e+06	487288
	108126	2.21282e+06	3.91E+06*	120679	205006
	63578.9	4.31981e+06	1.88794e+06	99723.5	745312
	63978.4	3.79383e+06	2.29094e+06	68983.3	656778
	72956.4	4.49551e+06	1.92731e+06	58723.2	57404
				600419	38592.3
	Table S10 - Time, in seconds, taken by the animals to face upwards in the negative geotaxis reflex test. An asterisk (*) indicates a removed outlier identified by the Grubbs' analysis.
	Postnatal Day 14					Postnatal Day 17
	Control	HIE	HIE+HT	HIE+UCBC	HIE+HT+UCBC	Control	HIE	HIE+HT	HIE+UCBC	HIE+HT+UCBC
	3.55	6.1	6.96	3.55	1.91	0.97	1.57	9.47	2.51	2.27
	6.37	4.73	4.96	5.47	2.58	1.4	8.79	2.45	2.2	3.15
	6.35	5.53	5.6	2.6	3.95	1.56	5.82	3.46	2.02	4.79
	4.47	3.73	8.85	3.76	2.47	2.13	5.1	2.52	3.42	1.57
	2.09	7.59	5.66	3.83	3.13	4.16	2.68	1.29	3.57	1.68
	1.89	5.69	3.09	4.54	2.42	2.13	4.4	4.43	2.19	0.94
	1.52	4.88	4.16	1.64	5	3.61	7.07	2.96	1.65	3.28
	2.23	11.55*	3.5	1.42	4.6	2.35	9.29	4.38	1.39	2.86
	1.62	5.89	8.36	2.3	1.03	2.68	7.03	9.69	3.77	1.04
	3.88	4.79	4.16	2.84	2.73	3.25	4.36	3.29	0.82	1.56
	1.65	2.82	1.93	3.19	2.01	1.42	3.06	5.93	2.4	1.43
	1.57	5.05	3.83	2.67	1.22	2.24	9.6	3.3	1.73	1.29
	1.35	3.56	6.08	4.68	3.65	1.69	3.15	5.51	2.49	1.68
	2.92	4.59	5.26	1.32	2.53	2.32	3.68	1.55	2.55	1.58
	3.11	3.93	5.23	1.21	2.79	2.61	7.97	5.33	1.04	2.75
	2.07	3.54	3.33	1.14	1.27	2.62	5.04	4.76	1.85	1.58
	2.58	3.85	5.01	1.07	1.75	3.54	6.83	5.18	1.56	3.51
		3.33		1.59			3.14		1.44
		6.35					14.09
	Table S11 - Number of slips counted in the ladder rung walking test performed at P30.
	Control	HIE	HIE+HT	HIE+UCBC	HIE+HT+UCBC
	2	5	6	1	3
	3	6	4	3	4
	4	7	3	5	4
	2	4	7	0	3
	4	5	6	3	1
	2	6	4	1	3
	3	4	7	0	0
	1	3	4	1	1
	1	2	7	2	4
	4	4	0	0	0
	1	3	2	1	1
	0	6	3	6	2
	0		4	1	6
				1
	Table S12 - Number of steps with foot dragging in the footprint analysis performed at P28. An asterisk (*) indicates a removed outlier identified by the Grubbs' analysis.
	Control	HIE	HIE+HT	HIE+UCBC	HIE+HT+UCBC
	1	0	4	1	2
	0	4	6	2	1
	0	3	2	3	3
	1	2	2	0	0
	0	3	8	2	0
	1	4	3	4	1
		6	3	0	0
		6	5	4	2
		5	4	0	3
		5	2	5	2
				0	2
				0	9*
				2
				1
	Table S13 - Number of steps with foot overlap in the footprint analysis performed at P28.
	Control	HIE	HIE+HT	HIE+UCBC	HIE+HT+UCBC
	1	4	3	2	3
	3	6	2	2	4
	2	4	2	1	2
	0	5	5	4	2
	0	6	6	2	3
	1	3	4	2	0
		3	4	5	1
		5	2	4	4
		2	5	5	3
		5	4	7	2
				4	3
				7	3
				5
				5
	Table S14 - Discrimination ratio, i.e., percentage of time spent exploring the novel object, in the novel object recognition test at P21 and P38. An asterisk (*) indicates a removed outlier identified by the Grubbs' analysis.
	Postnatal Day 21					Postnatal Day 38
	Control	HIE	HIE+HT	HIE+UCBC	HIE+HT+UCBC	Control	HIE	HIE+HT	HIE+UCBC	HIE+HT+UCBC
	71.1184	29.4063	20.6015	38.774	49.1877	61.5515	50.0085	50.9609	71.5743	60.1221
	79.1518	44.3135	37.2141	20.9608	84.49	79.4022	39.5652	39.6071	64.6207	77.1425
	60.7591	39.6354	38.8937	30.4634	41.6752	57.1203	47.1677	41.9522	53.8038	12.81*
	79.9182	36.1915	15.6708	53.5566	15.3081	65.704	71.6722	42.2011	58.4049	46.2083
	36.215	31.9713	40.1366	36.1298	57.8164	60.7761	46.2233	40.4316	80.2423	55.834
	51.0765	39.8351	70.72*	54.9099	79.3938	60.0193	48.3398	59.0964	65.2381	72.3358
	46.6084	34.2395	21.9347	63.4251	45.0336	63.3956	34.7472	35.7204	72.478	66.7669
	63.2364	17.2311	22.0852	67.7678	100	49.3952	33.0583	44.1605	63.3179	72.6661
	84.7538	33.4881	34.5413	68.0259	56.0668	44.3198	31.8562	73.4896	81.5559	63.8353
	61.3009	26.3856	23.3211	41.678	57.8152	59.7173	44.9286	46.588	87.3786	77.0931
	18.0265	8.02068	29.5618	48.4145	65.3337	44.8052	23.9042	40.2546	57.6769	80.0837
	63.1122	56.8515	50.9307	77.9579	12.7601	60.818	31.1151	28.7071	41.3345	77.5397
	67.6865	23.4818	26.4679	56.8807	60.9819	64.5297	57.9156	45.9314	63.4802	74.1107
	65.1061	13.9447	39.4559	42.4406		73.029	39.9736	44.941	84.1089
	36.8774	34.296				68.183	44.6858	69.6393
	45.4212	32.3039				70.1141	57.8104	59.559
		26.7786						56.0121
	Table S15 - Average latency to escape for each animal, in seconds, of the two daily trials of the the Barnes Maze test. An asterisk (*) indicates a removed outlier identified by the Grubbs' analysis.
	Postnatal Day 31					Postnatal Day 32					Postnatal Day 33					Postnatal Day 34					Postnatal Day 35
	Control	HIE	HIE+HT	HIE+UCBC	HIE+HT+UCBC	Control	HIE	HIE+HT	HIE+UCBC	HIE+HT+UCBC	Control	HIE	HIE+HT	HIE+UCBC	HIE+HT+UCBC	Control	HIE	HIE+HT	HIE+UCBC	HIE+HT+UCBC	Control	HIE	HIE+HT	HIE+UCBC	HIE+HT+UCBC
	65	64.5	80.7	62.95	46.4	43.75	54.2	96.8	14.75	56.7	31	57.75	36.5	21.05	31.8	35.25	44.8	27.25	14.25	4.1	19.2	29.45	17.85	14.2	2.4
	37.75	122.7	98.6	87.9	68.2	27.45	180*	79.15	42	55	15.75	108.35	11.5	52.35	42.45	16.95	52.75	19.75	34.65	28.6	20.8	40.75	42.5	29.1	23.8
	53.2	110.95	90.4	64.05	62.65	19.6	97.4	75.55	31.85	25.85	18.3	58.7	28.65	21	44.65	13.2	35.3	26.2	26.25	9.35	14.4	32.9	15.85	18.35	7.75
	25	179.35	42.8	154	92.2	9.1	125.4	40.55	102.1*	41.75	9.75	111.25	13.7	118.4	19.5	11.6	52.9	33.05	29.4	7.4	10.9	15.6	9.95	49.95	16.5
	54.2	111.5	51.25	59	37.75	22.25	28.5	57.7	22.65	49.65	10.3	43.7	24.4	24.45	26.6	13.65	23.25	19.5	29.35	49.05	15.4	33.05	34.35	32.8	17.7
	72.25	84.25	23.8	39.2	28.65	28.3	28.5	23.55	64.15	11.4	33.3	24.3	10.9	16.1	19.4	29.45	26.1	7.5	25.9	11.75	35	24.85	14	12.3	3.25
	51.2	30.5	137.15	21.1	29.45	7.7	36.2	58.2	16.4	32.05	15.05	24.75	36.9	13.15	13.45	7.35	48	65.75	9.5	13.1	26.45	24.35	51.1	7.8	17.1
	11.15	59.45	26.4	35.45	44.95	16.05	30.2	15.85	22.35	22.1	18.95	16.5	18.9	16.8	35.15	3.45	18.15	18.1	19.25	81.55	2	15.6	11.2	6.95	43.05
	50.9	21.25	73.35	107.15	62.45	22.75	15.8	19.4	15.2	43.1	23.2	18.05	14.05	22.3	44.9	12.65	11.4	22.9	7.15	39.9	2.4	30.5	7.9	12.85	53.75
	90.8	30.2	64.1	80.25	96.85	12.25	60.75	23.5	51.9	39.95	15.5	16.15	42.95	26.65	39.2	12.5	12.25	27.7	19.45	16	5.35	22.3	15.8	12.55	17.65
	32.55	86.95	55	28.15	20.1	25.4	15.65	121.75	28.3	17.75	20.3	17.7	28.4	10.5	12.7	35.35	21.75	29.2	8.2	17.55	26.35	27.95	40.35	17.7	14.6
	16.9	90.6	64.6	55.35	71.38	69.9*	26.45	74.95	27.05	31.1	64.2	40.95	54.35	42.45	27.15	48.4	42.15	43.85	15.45	15.5	17.45	23.7	41.85	14.65	11.35
	61.25	129.8	31.6	30.15	77.1	9.8	59.2	23.15	37	24.2	9.6	30.5	18.3	15.05	32.1	57.8	29.65	11.65	22.95	24.6	34.05	26.6	14.5	10.95	17.85
	31.9	33.85	88.1	72		27.7	53.4	34.3	21		8.4	29.5	13.45	12		25.55	49.9	16.9	2.4		29.95	29.45	15.45	12.8
	20.8	71	31.6			29.65	43	115.65			10.7	31.55	47.3			6.65	20.9	44.1			4.25	25.4	33.15
	43.9	26.1	112.5			24.15	37.3	106.55			48.65	15.9	12.7			4.65	19.15	7.25			2.2	24.6	11.65
			48.8					31.35					31.5					22.6					4.15

## Sheet: Statistical Analysis
Table S16 - Statistical analysis performed for each experiment included in this study.
Experiment	Figure Number	Experimental Condition	N	Mean	SEM	Statistical Test and Post-Hoc Test	Degrees of Freedom and Exact p-value	Post-Hoc p-value				Two-way ANOVA
								vs Control	vs HIE	vs HIE+HT	vs HIE+UCB	HT x UCBC	HT	UCBC
Brain Lesion	Figure 1B	Control	6	-1.383	1.261	One-Way ANOVA and Tukey's Multiple Comparison Tests	F (4, 25) = 11.60; P<0.0001					F (1, 23) = 0.588; P=0.452	F (1, 23) = 1.484; P=0.237	F (1, 23) = 7.009; P=0.015
		HIE	6	48.27	4.218			<0.0001
		HIE+HT	5	36.35	0.4987			0.0006	0.573
		HIE+UCBC	6	27.76	5.385			0.0061	0.0819	0.8155
		HIE+HT+UCBC	7	25.04	8.256			0.0106	0.0294	0.5913	0.9957
GFAP Mean Intensity	Figure 2C	Control	6	19.7	1.308	One-Way ANOVA and Tukey's Multiple Comparison Tests	F (4, 27) = 20.06; P<0.0001					F (1, 25) = 0.406; P=0.530	F (1, 25) = 0.213; P=0.649	F (1, 25) = 23.882; P<0.0001
		HIE	6	70.5	3.115			<0.0001
		HIE+HT	6	69.62	6.233			<0.0001	>0.9999
		HIE+UCBC	7	42.88	4.363			0.01	0.0017	0.0025
		HIE+HT+UCBC	7	48.37	5.555			0.0011	0.015	0.0207	0.8983
GFAP Integrated Density	Figure 2D	Control	6	195193	28471	One-Way ANOVA and Tukey's Multiple Comparison Tests	F (4, 27) = 19.20; P<0.0001					F (1, 25) = 3.559; P=0.072	F (1, 25) = 0.064; P=0.803	F (1, 25) = 32.894; P<0.0001
		HIE	6	7455917	666317			<0.0001
		HIE+HT	6	6242583	818597			<0.0001	0.7327
		HIE+UCBC	7	1794321	539437			0.4588	<0.0001	0.0006
		HIE+HT+UCBC	7	3383633	883615			0.0181	0.0017	0.0406	0.4253
Iba-1 Mean Intensity	Figure 2E	Control	6	12.38	0.28	One-Way ANOVA and Tukey's Multiple Comparison Tests	F (4, 26) = 23.95; P<0.0001					F (1, 24) = 1.217; P=0.282	F (1, 24) = 0.367; P=0.551	F (1, 24) = 47.841; P<0.0001
		HIE	5	21.4	0.58			<0.0001
		HIE+HT	6	19.52	0.68			<0.0001	0.4938
		HIE+UCBC	7	13.97	0.95			0.575	<0.0001	0.0002
		HIE+HT+UCBC	7	14.33	0.89			0.3734	<0.0001	0.0004	0.9962
Iba-1 Integrated Density	Figure 2F	Control	6	75783	8149	One-Way ANOVA and Tukey's Multiple Comparison Tests	F (4, 26) = 21.12; P<0.0001					F (1, 24) = 1.252; P=0.276	F (1, 24) = 0.521; P=0.479	F (1, 24) = 31.619; P<0.0001
		HIE	6	3194837	635988			<0.0001
		HIE+HT	5	2164381	106225			0.0007	0.1722
		HIE+UCBC	7	302002	148993			0.9806	<0.0001	0.0017
		HIE+HT+UCBC	7	446901	133877			0.8914	<0.0001	0.004	0.9958
Negative Geotaxis Reflex P14	Figure 3A	Control	17	2.895	0.3836	One-Way ANOVA and Tukey's Multiple Comparison Tests	F (4, 82) = 11.80; P<0.0001					F (1, 66) = 0.2603; P=0.6116	F (1, 66) = 0.1052; P=0.7467	F (1, 66) = 43.73; P<0.0001
		HIE	18	4.775	0.29			0.0022
		HIE+HT	17	5.057	0.4409			0.0004	0.9782
		HIE+UCBC	18	2.712	0.3221			0.9958	0.0005	<0.0001
		HIE+HT+UCBC	17	2.649	0.276			0.9876	0.0004	<0.0001	>0.9999
Negative Geotaxis Reflex P17	Figure 3A	Control	17	2.393	0.2113	One-Way ANOVA and Tukey's Multiple Comparison Tests	F (4, 83) = 14.46; P<0.0001					F (1, 67) = 2.355; P=0.1296	F (1, 67) = 2.175; P=0.1450	F (1, 67) = 37.42; P<0.0001
		HIE	19	5.93	0.7085			<0.0001
		HIE+HT	17	4.441	0.5732			0.02	0.1441
		HIE+UCBC	18	2.144	0.1954			0.9953	<0.0001	0.0055
		HIE+HT+UCBC	17	2.174	0.2551			0.9973	<0.0001	0.0074	>0.9999
Footprint Test - Foot Dragging	Figure 3C	Control	6	0.5	0.2236	Kruskal-Wallis and Dunn's Multiple Comparison Tests	H (4) = 20.52; P=0.0004
		HIE	10	3.8	0.5925			0.0068
		HIE+HT	10	3.9	0.6227			0.0068	>0.9999
		HIE+UCBC	14	1.714	0.4621			>0.9999	0.1045	0.1045
		HIE+HT+UCBC	11	1.5	0.3			>0.9999	0.0789	0.0789	>0.9999
Footprint Test - Foot Overlap	Figure 3D	Control	6	1.167	0.4773	Kruskal-Wallis and Dunn's Multiple Comparison Tests	H (4) = 16.61; P=0.0023
		HIE	10	4.3	0.423			0.0051
		HIE+HT	10	3.7	0.4485			0.0583	>0.9999
		HIE+UCBC	14	3.929	0.5078			0.0217	>0.9999	>0.9999
		HIE+HT+UCBC	12	2.5	0.3371			>0.9999	0.1246	>0.9999	0.5037
Ladder Rung Walking Test	Figure 3B	Control	13	2.1	0.3712	Kruskal-Wallis and Dunn's Multiple Comparison Tests	H (4) = 20.63; P=0.0004
		HIE	12	4.6	0.4			0.0282
		HIE+HT	13	4.4	0.6			0.0732	>0.9999
		HIE+UCBC	14	1.786	0.4937			>0.9999	0.0044	0.0129
		HIE+HT+UCBC	13	2.462	0.5015			>0.9999	0.1095	0.2571	>0.9999
Novel Object Recognition Test P21	Figure 4A	Control	16	58.15	4.512	One-Way ANOVA and Tukey's Multiple Comparison Tests	F (4, 68) = 9.463; P<0.0001					F (1, 53) = 0.4746; P=0.4939	F (1, 53) = 0.3989; P=0.5304	F (1, 53) = 25.67; P<0.0001
		HIE	17	31.08	2.819			0.0002
		HIE+HT	13	30.83	2.83			0.0004	0.9679
		HIE+UCBC	14	50.1	4.296			0.5744	0.0143	0.019
		HIE+HT+UCBC	13	55.84	6.846			0.917	0.0012	0.0021	0.7566
Novel Object Recognition Test P38	Figure 4A	Control	16	61.43	2.37	One-Way ANOVA and Tukey's Multiple Comparison Tests	F (4, 70) = 14.44; P<0.0001					F (1, 55) = 0.2499; P=0.6191	F (1, 55) = 0.7417; P=0.3929	F (1, 55) = 49.59; P<0.0001
		HIE	16	43.94	3.014			0.0003
		HIE+HT	17	48.19	2.881			0.007	0.4939
		HIE+UCBC	14	67.52	3.454			0.3859	<0.0001	<0.0001
		HIE+HT+UCBC	12	68.64	2.99			0.3517	<0.0001	<0.0001	0.8023
Barnes Maze Test - Day 1	Figure 4B	Control	16	44.92	5.412	Kruskal-Wallis	H (4) = 6.480; P=0.1660
		HIE	16	78.31	11.26
		HIE+HT	17	65.93	7.797
		HIE+UCBC	14	64.05	9.569
		HIE+HT+UCBC	13	56.78	6.783
Barnes Maze Test - Day 2	Figure 4B and 4C	Control	15	21.73	2.49	One-Way ANOVA and Tukey's Multiple Comparison Tests	F (4, 68) = 5.694; P=0.0005					F (1, 54) = 0.2409; P=0.6255	F (1, 54) = 1.212; P=0.2758	F (1, 54) = 8.491; P=0.0052
		HIE	15	47.46	7.77			0.0378
		HIE+HT	17	58.7	8.728			0.0005	0.6857
		HIE+UCBC	13	30.35	4.15			0.8801	0.3459	0.0184
		HIE+HT+UCBC	13	34.66	3.975			0.6235	0.6327	0.0651	0.9911
Barnes Maze Test - Day 3	Figure 4B	Control	16	22.06	3.878	Kruskal-Wallis	H (4) = 8.200; P=0.0845
		HIE	16	40.35	7.599
		HIE+HT	17	26.14	3.319
		HIE+UCBC	14	29.45	7.525
		HIE+HT+UCBC	13	29.93	3.127
Barnes Maze Test - Day 4	Figure 4B	Control	16	20.9	4.049	Kruskal-Wallis	H (4) = 7.418; P=0.1154
		HIE	16	31.78	3.673
		HIE+HT	17	26.07	3.555
		HIE+UCBC	14	18.87	2.604
		HIE+HT+UCBC	13	24.5	5.961
Barnes Maze Test - Day 5	Figure 4B	Control	16	16.63	2.871	Kruskal-Wallis and Dunn's multiple comparisons test	H (4) = 9.685; P=0.0461
		HIE	16	26.69	1.577			0.0875
		HIE+HT	17	22.45	3.543			>0.9999	0.8495
		HIE+UCBC	14	18.07	3.128			>0.9999	0.0936	>0.9999
		HIE+HT+UCBC	13	18.98	4.044			>0.9999	0.2752	>0.9999	>0.9999
